# Supplementary material for: Nanogel-Facilitated In-Situ Delivery of a Cataract Inhibitor
Source: Biomolecules. 2021 Aug 4;11(8):1150. doi: 10.3390/biom11081150 (PMC8391309; doi:10.3390/biom11081150)
Supplement: Supplementary file 1 [file biomolecules-11-01150-s001.zip]

Archive with 1 entries (1 files):
- biomolecules-1289898-supplementary.pdf
